# Supplementary material for: Analyzing Predictors of Control Measures and Psychosocial Problems Associated with COVID-19 Pandemic: Evidence from Eight Countries
Source: Behav Sci (Basel). 2021 Jul 21;11(8):106. doi: 10.3390/bs11080106 (PMC8389271; doi:10.3390/bs11080106)
Supplement: Supplementary file 1 [file behavsci-11-00106-s001.zip]

Archive with 1 entries (1 files):
- behavsci-1274481-supplementary.pdf
